# Supplementary material for: Identification of a Novel Astrovirus Associated with Bovine Respiratory Disease
Source: Transbound Emerg Dis. 2023 Apr 4;2023:8512021. doi: 10.1155/2023/8512021 (PMC12017199; doi:10.1155/2023/8512021)
Supplement: Supplementary Materials — Table S1: Reference Strain Information from GenBank including strain, host, clinical signs, GenBank accession number, time, and location. Table S2: Recombination detection in novel BAstV. [file 8512021.f1.zip]

Archive with 2 entries (2 files):
- Table S2 (1).pdf
- Tabls S1.pdf
